# Supplementary material for: Pharmaceutical Industry’s Engagement in the Global Equitable Distribution of COVID-19 Vaccines: Corporate Social Responsibility of EUL Vaccine Developers
Source: Vaccines (Basel). 2021 Oct 15;9(10):1183. doi: 10.3390/vaccines9101183 (PMC8539183; doi:10.3390/vaccines9101183)
Supplement: Supplementary file 1 [file vaccines-09-01183-s001.zip]

Archive with 1 entries (1 files):
- vaccines-1373329-supplementary.pdf
